# Supplementary material for: Multi-Walled Carbon Nanotube Array Modified Electrode with 3D Sensing Interface as Electrochemical DNA Biosensor for Multidrug-Resistant Gene Detection
Source: Biosensors (Basel). 2023 Jul 27;13(8):764. doi: 10.3390/bios13080764 (PMC10452495; doi:10.3390/bios13080764)
Supplement: Supplementary file 1 [file biosensors-13-00764-s001.zip]

Archive with 1 entries (1 files):
- biosensors-2455021-supplementary.pdf
